# Supplementary material for: Evaluating the feasibility and efficacy of a home-based combined high intensity interval and moderate intensity training program for increasing physical activity among low-active adults: A randomized pilot trial
Source: PLoS One. 2023 Feb 21;18(2):e0281985. doi: 10.1371/journal.pone.0281985 (PMC9942957; doi:10.1371/journal.pone.0281985)
Supplement: S1 Data — (XLSX) [file pone.0281985.s002.xlsx]

## Sheet: ALL_HIIT
id	i_mdfi1	i_mdfi2	i_mdfi3	i_mdfi4	i_mdfi5	i_mdfi6	i_mdfi7	i_mdfi8	i_mdfi9	i_mdfi10	i_mdfi11	i_mdfi12	i_mdfi13	i_mdfi14	i_mdfi15	i_mdfi16	i_mdfi17	i_mdfi18	i_mdfi19	i_mdfi20	i_ipaq_ss_vday	i_ipaq_ss_vdhrs	i_ipaq_ss_vdmin	i_ipaq_ss_mday	i_ipaq_ss_mdhrs	i_ipaq_ss_mdmin	i_ipaq_ss_wday	i_ipaq_ss_wdhrs	i_ipaq_ss_wdmin	i_ipaq_ss_sdhrs	i_ipaq_ss_sdmin	i_godin1a	i_godin1b	i_godin1c	i_godin2	i_out_ex1	i_out_ex2	i_out_ex3	i_out_ex4	i_out_ex5	i_out_ex6	i_out_ex7	i_out_ex8	i_out_ex9	i_pa_se1	i_pa_se2	i_pa_se3	i_pa_se4	i_pa_se5
3001	5	4	4	2	1	1	4	1	3	5	4	5	1	4	1	4	5	3	1	5	0	#NULL!	#NULL!	0	#NULL!	#NULL!	7	1	60	7	420	0	0	14	2	5	5	4	5	3	5	4	5	5	4	5	3	5	5
3002	4	2	4	2	2	3	3	2	4	2	3	3	3	3	1	4	4	4	3	4	0	#NULL!	#NULL!	2	0	15	4	0	30	8	0	0	1	5	2	4	4	2	4	3	4	3	3	4	3	4	3	4	4
3003	4	3	4	3	2	2	3	3	3	4	2	2	2	2	2	2	3	3	2	4	0	#NULL!	#NULL!	2	0	20	7	0	40	9	0	0	3	3	3	2	4	2	4	3	4	3	4	3	2	2	2	2	2
3004	3	3	2	3	1	1	2	2	5	5	2	5	4	3	1	3	5	5	5	3	3	2	30	2	2	30	7	4	30	4	30	0	7	7	2	4	4	4	4	4	4	4	4	4	4	3	4	4	4
3005	4	5	3	1	3	2	4	2	2	4	4	2	2	3	2	2	3	4	3	4	2	1	60	2	1	#NULL!	7	#NULL!	20	4	#NULL!	1	1	2	2	5	4	2	4	4	5	5	4	4	3	5	2	5	5
3008	4	2	3	3	4	1	1	1	4	5	1	5	4	1	1	4	3	5	4	5	3	#NULL!	30	3	3	#NULL!	7	2	#NULL!	5	#NULL!	0	3	4	2	5	5	4	5	5	5	5	4	3	3	4	1	2	4
3009	5	3	5	3	2	3	2	2	4	4	3	3	3	5	2	3	5	5	4	5	0	#NULL!	#NULL!	0	#NULL!	#NULL!	1	1	#NULL!	19	#NULL!	0	0	1.5	3	5	4	5	5	5	5	5	5	5	3	4	1	4	5
3011	4	3	3	2	2	4	2	3	4	3	2	2	1	2	1	5	2	2	2	4	0	#NULL!	#NULL!	2	5	#NULL!	5	5	#NULL!	5	#NULL!	0	1	5	3	4	3	3	5	2	5	4	4	4	1	3	1	1	1
3012	4	2	5	2	2	2	1	2	4	4	2	2	4	2	3	4	4	4	4	5	1	0	30	3	0	20	6	3	#NULL!	6	#NULL!	0	0	2	3	5	5	5	5	4	5	4	5	5	3	4	3	4	4
3013	5	3	3	3	3	2	3	3	3	4	3	1	3	2	2	3	4	2	2	5	4	2	120	4	2	120	6	2	120	6	#NULL!	0	0	6	2	4	4	3	3	3	4	4	3	3	1	1	1	3	2
3014	3	5	5	3	1	2	4	4	3	5	1	4	3	2	1	3	5	3	3	5	0	#NULL!	#NULL!	4	1	#NULL!	7	1	#NULL!	10	#NULL!	0	4	4	3	5	5	5	5	4	5	5	5	5	1	1	1	1	1
3015	5	4	4	3	3	3	3	3	3	2	3	3	3	3	3	3	2	2	4	5	2	1	#NULL!	2	2	#NULL!	4	1	#NULL!	5	#NULL!	1	2	3	2	4	4	4	4	4	4	4	4	4	3	3	1	1	2
3016	5	3	5	2	1	3	2	4	3	4	3	5	4	2	3	2	4	4	3	5	0	#NULL!	#NULL!	0	#NULL!	#NULL!	6	#NULL!	30	10	#NULL!	0	1	7	3	4	3	2	4	1	2	4	4	3	1	1	1	1	2
3017	4	3	4	2	1	1	2	4	4	4	2	3	2	4	1	1	4	4	1	4	0	#NULL!	#NULL!	0	#NULL!	#NULL!	5	1	#NULL!	9	#NULL!	1	3	7	3	4	4	2	4	3	3	4	4	3	1	1	1	1	3
3018	5	3	4	1	4	3	1	5	4	2	1	2	5	3	5	3	4	3	5	5	2	0	0	0	#NULL!	#NULL!	5	0	30	8	0	0	4	5	3	4	4	3	4	2	4	3	3	4	1	1	1	1	2
3019	4	4	4	3	2	2	3	2	4	2	3	1	3	2	1	1	3	4	2	5	0	#NULL!	#NULL!	0	#NULL!	#NULL!	4	#NULL!	30	16	#NULL!	0	0	3	3	5	5	2	5	4	5	5	5	4	2	4	1	2	1
3020	4	3	4	1	1	1	2	3	2	5	2	5	2	3	1	3	5	5	3	4	0	#NULL!	#NULL!	7	1	#NULL!	7	2	#NULL!	5	#NULL!	4	4	7	2	5	5	5	5	5	5	5	5	5	2	3	1	1	3
3021	3	4	4	1	2	2	2	2	2	3	2	2	4	4	1	4	4	3	4	5	0	#NULL!	#NULL!	1	0	30	4	#NULL!	30	5	#NULL!	1	1	2	2	5	5	5	5	5	5	5	5	5	1	3	1	1	2
3022	3	3	4	3	3	1	2	3	5	5	1	2	3	3	1	3	5	5	4	5	0	#NULL!	#NULL!	3	3	0	7	2	30	8	0	0	2	3	3	5	5	4	5	4	4	5	5	4	1	1	1	1	2
3023	4	4	2	2	1	1	1	1	5	5	1	5	4	2	1	2	5	2	4	5	3	2	#NULL!	2	2	#NULL!	6	#NULL!	40	9	#NULL!	0	4	5	2	5	5	4	5	2	5	4	5	5	1	3	1	4	1
3025	1	2	3	3	2	3	3	4	3	3	4	3	2	2	3	2	2	2	2	4	0	#NULL!	#NULL!	0	#NULL!	#NULL!	4	#NULL!	15	3	180	0	0	3	3	5	5	5	5	5	5	5	5	5	3	2	4	3	1
3026	5	1	1	1	5	5	1	1	5	1	5	5	3	4	1	5	5	5	4	5	0	#NULL!	#NULL!	0	#NULL!	#NULL!	5	0	30	6	60	0	5	1	3	5	5	5	5	5	5	5	5	5	5	5	5	5	5
3027	5	3	5	3	3	4	2	3	4	2	3	2	4	2	3	3	3	3	4	5	0	#NULL!	#NULL!	0	#NULL!	#NULL!	3	1	#NULL!	10	#NULL!	0	0	0	3	4	4	3	4	3	4	4	3	3	3	4	3	2	3
3028	3	3	3	3	2	3	4	3	2	3	4	4	3	2	4	2	3	2	3	4	0	#NULL!	#NULL!	4	1	60	7	1	60	8	460	0	2	0	3	4	4	4	4	2	3	3	3	4	1	1	1	1	1
3029	2	3	3	1	3	1	1	2	5	5	1	3	5	4	1	3	5	5	5	3	1	1	60	4	1	60	7	1	60	5	#NULL!	3	4	7	1	1	1	3	1	1	1	1	1	1	3	4	2	5	3
3030	3	5	3	4	2	1	3	2	2	5	3	4	2	5	1	4	4	4	2	3	0	#NULL!	#NULL!	0	#NULL!	#NULL!	3	0	20	8	0	0	0	0	3	5	5	5	5	2	4	4	3	3	2	2	1	4	1
3031	5	2	3	2	1	4	1	2	3	2	1	5	4	1	2	2	4	5	4	5	0	#NULL!	#NULL!	2	1	30	7	5	0	12	0	0	5	7	3	5	5	4	3	4	5	3	2	3	1	2	1	4	3
3032	3	2	5	2	1	2	2	3	2	3	2	4	2	3	2	3	3	2	2	4	0	#NULL!	#NULL!	1	1	60	5	1	60	15	#NULL!	0	0	1	3	4	4	4	5	3	5	3	4	3	1	1	1	4	3
3033	4	4	4	1	3	3	1	2	4	5	1	2	5	2	1	3	5	5	4	3	0	#NULL!	#NULL!	0	#NULL!	#NULL!	0	#NULL!	#NULL!	10	600	2	2	2	3	5	5	5	5	5	5	5	5	5	2	1	1	2	2
3034	4	2	5	4	2	2	3	4	3	4	4	4	3	3	2	1	2	3	2	4	1	3	#NULL!	2	#NULL!	30	2	#NULL!	30	6	#NULL!	0	1	1	3	4	4	4	4	2	5	4	4	4	2	2	3	4	3
3035	5	2	5	3	1	3	3	5	4	5	2	3	4	1	3	3	5	3	4	5	2	1	0	0	#NULL!	#NULL!	7	0	40	7	0	1	2	14	3	2	3	4	4	3	4	3	5	3	3	2	2	2	3
3036	4	2	4	4	2	3	4	4	2	2	4	2	2	2	2	2	1	1	1	4	0	#NULL!	#NULL!	0	#NULL!	#NULL!	0	#NULL!	#NULL!	14	#NULL!	0	0	4	3	5	5	5	5	5	5	5	5	5	2	3	3	1	2
3037	2	4	1	1	3	3	3	2	5	3	2	2	3	3	5	3	3	3	2	3	1	1	30	0	#NULL!	#NULL!	7	2	#NULL!	8	#NULL!	1	2	4	2	5	4	4	4	3	4	4	4	4	2	3	2	4	4
3038	4	4	3	2	2	2	2	4	4	4	2	3	4	2	2	2	4	4	3	4	0	#NULL!	#NULL!	0	#NULL!	#NULL!	3	#NULL!	30	8	#NULL!	0	0	3	2	5	5	5	4	4	4	4	4	4	3	4	1	1	1
3039	3	2	4	2	2	2	2	1	3	4	2	4	3	2	2	3	4	2	3	4	0	#NULL!	#NULL!	0	#NULL!	#NULL!	5	0	30	7	30	0	0	0	2	5	5	2	4	5	4	2	2	5	4	5	1	1	5
3040	4	3	4	2	2	2	3	4	4	5	2	4	3	2	1	4	4	4	2	5	2	0	0	0	#NULL!	#NULL!	2	0	40	6	0	0	0	2	3	4	5	4	4	3	5	4	4	4	1	2	1	3	3
3041	5	3	4	2	2	3	4	4	5	4	4	5	2	2	1	2	5	5	2	5	1	1	#NULL!	1	#NULL!	30	2	#NULL!	20	15	#NULL!	1	0	1	2	5	5	5	5	5	5	5	5	5	2	4	1	2	2
3042	5	2	5	3	2	3	2	4	2	4	3	3	2	1	2	2	3	4	2	5	1	#NULL!	10	5	#NULL!	20	4	#NULL!	20	5	#NULL!	0	0	5	3	4	4	4	5	2	4	4	5	5	2	3	2	4	2
3043	4	2	5	2	2	3	3	4	2	3	4	5	2	2	1	2	3	3	2	5	3	1	0	2	#NULL!	30	3	#NULL!	30	10	#NULL!	2	2	2	2	4	4	3	4	4	5	3	3	4	2	1	2	2	3
3044	4	5	5	3	1	4	3	1	1	2	3	2	3	4	1	4	1	1	3	5	0	#NULL!	#NULL!	0	#NULL!	#NULL!	4	1	#NULL!	15	#NULL!	0	0	4	2	5	5	4	5	5	5	5	5	3	5	4	2	5	5
3045	2	4	3	1	4	4	2	2	4	2	2	2	4	4	1	3	4	4	3	2	1	#NULL!	30	3	2	#NULL!	5	1	#NULL!	8	#NULL!	1	2	5	3	5	5	4	5	4	5	4	5	5	4	5	3	4	4
3046	4	2	4	3	2	2	2	3	3	5	2	3	4	2	2	3	4	4	4	4	1	0	30	0	#NULL!	#NULL!	5	0	20	8	#NULL!	0	1	10	3	4	4	3	4	2	4	3	4	2	1	1	1	1	2
3048	3	5	3	1	3	3	2	2	4	4	2	3	4	5	2	4	3	4	3	3	1	1	30	0	#NULL!	#NULL!	6	#NULL!	45	7	#NULL!	0	2	2	2	4	4	3	4	3	4	4	4	4	3	4	2	3	4
3049	4	3	5	2	3	2	3	3	3	3	3	1	3	2	2	3	2	2	3	5	0	#NULL!	#NULL!	3	2	30	5	2	30	9	#NULL!	0	2	6	3	5	4	3	5	3	4	3	5	5	1	1	1	2	2
3050	4	3	5	4	2	4	5	4	2	2	4	5	1	2	1	3	2	3	2	4	0	#NULL!	#NULL!	0	#NULL!	#NULL!	4	#NULL!	10	10	#NULL!	0	0	0	3	5	5	5	5	5	5	3	4	3	3	4	1	2	4
3051	4	5	3	1	3	1	1	1	3	5	1	2	5	3	1	3	5	3	5	4	0	#NULL!	#NULL!	1	0	20	7	#NULL!	20	5	#NULL!	0	2	6	2	5	5	4	5	4	5	4	4	4	1	2	1	3	2
3052	4	2	4	3	2	3	3	3	2	3	3	4	3	2	2	2	3	2	2	5	0	#NULL!	#NULL!	0	#NULL!	#NULL!	2	2	120	8	0	0	0	2	3	4	4	4	5	4	4	4	4	4	2	2	2	2	3
[truncated: 480 more columns]
